# Supplementary material for: Chronic Kidney Disease: Combined Effects of Gene Polymorphisms of Tissue Inhibitors of Metalloproteinase 3, Total Urinary Arsenic, and Blood Lead Concentration
Source: Int J Environ Res Public Health. 2023 Jan 19;20(3):1886. doi: 10.3390/ijerph20031886 (PMC9914449; doi:10.3390/ijerph20031886)
Supplement: Supplementary file 1 [file ijerph-20-01886-s001.zip]

Archive with 1 entries (1 files):
- ijerph-2084162-supplementary.pdf
